# Supplementary material for: Exploring the role of epigenetic regulation in cancer prognosis with epigenetic score
Source: Front Pharmacol. 2025 Feb 18;16:1538205. doi: 10.3389/fphar.2025.1538205 (PMC11876425; doi:10.3389/fphar.2025.1538205)
Supplement: Supplementary file 6 [file Table1.XLSX]

## Sheet: sheet
Epigenetic gene list.
Name/Gene ID	Gene Description
ACAT1	acetyl-CoA acetyltransferase 1
ACTA1	actin, alpha 1, skeletal muscle
ACTB	actin, beta
ACTL6A	actin-like 6A
ACTL6B	actin-like 6B
ACTR3B	ARP3 actin-related protein 3 homolog B (yeast)
ACTR5	ARP5 actin-related protein 5 homolog (yeast)
ACTR6	ARP6 actin-related protein 6 homolog (yeast)
ACTR8	ARP8 actin-related protein 8 homolog (yeast)
AEBP2	AE binding protein 2
AIRE	autoimmune regulator
AKAP1	A kinase (PRKA) anchor protein 1
ALKBH1	alkB, alkylation repair homolog 1 (E. coli)
ALKBH2	alkB, alkylation repair homolog 2 (E. coli)
ALKBH3	alkB, alkylation repair homolog 3 (E. coli)
ALKBH5	AlkB family member 5, RNA demethylase
ALKBH8	alkB, alkylation repair homolog 8 (E. coli)
AP2A1	adaptor-related protein complex 2, alpha 1 subunit
APBB1	amyloid beta (A4) precursor protein-binding, family B, member 1 (Fe65)
APITD1	apoptosis-inducing, TAF9-like domain 1
ARID1A	AT rich interactive domain 1A (SWI-like)
ARID1B	AT rich interactive domain 1B (SWI1-like)
ARID2	AT rich interactive domain 2 (ARID, RFX-like)
ARID3C	AT rich interactive domain 3C (BRIGHT-like)
ARID4A	AT rich interactive domain 4A (RBP1-like)
ARID4B	AT rich interactive domain 4B (RBP1-like)
ASCC3	activating signal cointegrator 1 complex subunit 3
ASCL2	achaete-scute family bHLH transcription factor 2
ASF1A	anti-silencing function 1A histone chaperone
ASF1B	anti-silencing function 1B histone chaperone
ASH1L	ash1 (absent, small, or homeotic)-like (Drosophila)
ASH2L	ash2 (absent, small, or homeotic)-like (Drosophila)
ASXL1	additional sex combs like transcriptional regulator 1
ASXL2	additional sex combs like transcriptional regulator 2
ASXL3	additional sex combs like transcriptional regulator 3
ATAD2	ATPase family, AAA domain containing 2
ATAD2B	ATPase family, AAA domain containing 2B
ATAT1	alpha tubulin acetyltransferase 1
ATF2	activating transcription factor 2
ATF7IP	activating transcription factor 7 interacting protein
ATF7IP2	activating transcription factor 7 interacting protein 2
ATM	ATM serine/threonine kinase
ATR	ATR serine/threonine kinase
ATRX	alpha thalassemia/mental retardation syndrome X-linked
ATXN7	ataxin 7
ATXN7L3	ataxin 7-like 3
AURKB	aurora kinase B
BABAM1	BRISC and BRCA1 A complex member 1
BAHCC1	BAH domain and coiled-coil containing 1
BAHD1	bromo adjacent homology domain containing 1
BAP1	BRCA1 associated protein-1 (ubiquitin carboxy-terminal hydrolase)
BAZ1A	bromodomain adjacent to zinc finger domain, 1A
BAZ1B	bromodomain adjacent to zinc finger domain, 1B
BAZ2A	bromodomain adjacent to zinc finger domain, 2A
BAZ2B	bromodomain adjacent to zinc finger domain, 2B
BCDIN3D	BCDIN3 domain containing
BCOR	BCL6 corepressor
BDP1	B double prime 1, subunit of RNA polymerase III transcription initiation factor IIIB
BLM	Bloom syndrome, RecQ helicase-like
BLOC1S1	biogenesis of lysosomal organelles complex-1, subunit 1
BMI1	BMI1 proto-oncogene, polycomb ring finger
BOP1	block of proliferation 1
BPTF	bromodomain PHD finger transcription factor
BRAF	B-Raf proto-oncogene, serine/threonine kinase
BRCA1	breast cancer 1, early onset
BRCA2	breast cancer 2, early onset
BRCC3	BRCA1/BRCA2-containing complex, subunit 3
BRD1	bromodomain containing 1
BRD2	bromodomain containing 2
BRD3	bromodomain containing 3
BRD4	bromodomain containing 4
BRD7	bromodomain containing 7
BRD8	bromodomain containing 8
BRD9	bromodomain containing 9
BRDT	bromodomain, testis-specific
BRE	brain and reproductive organ-expressed (TNFRSF1A modulator)
BRIP1	BRCA1 interacting protein C-terminal helicase 1
BRPF1	bromodomain and PHD finger containing, 1
BRPF3	bromodomain and PHD finger containing, 3
BRWD1	bromodomain and WD repeat domain containing 1
BRWD3	bromodomain and WD repeat domain containing 3
BTAF1	BTAF1 RNA polymerase II, B-TFIID transcription factor-associated, 170kDa
C14orf169	chromosome 14 open reading frame 169,chromosome 14 open reading frame 169
C17orf49	chromosome 17 open reading frame 49
C9orf114	chromosome 9 open reading frame 114
CAMKMT	calmodulin-lysine N-methyltransferase
CARM1	coactivator-associated arginine methyltransferase 1
CBX1	chromobox homolog 1
CBX2	chromobox homolog 2
CBX3	chromobox homolog 3
CBX4	chromobox homolog 4
CBX5	chromobox homolog 5
CBX6	chromobox homolog 6
CBX7	chromobox homolog 7
CBX8	chromobox homolog 8
CCDC101	coiled-coil domain containing 101
CCDC79	coiled-coil domain containing 79
CDC5L	cell division cycle 5-like
CDC6	cell division cycle 6
CDK17	cyclin-dependent kinase 17
CDK3	cyclin-dependent kinase 3
CDK5	cyclin-dependent kinase 5
CDK5RAP1	CDK5 regulatory subunit associated protein 1
CDKAL1	CDK5 regulatory subunit associated protein 1-like 1
CDY1	chromodomain protein, Y-linked, 1
CDY1B	chromodomain protein, Y-linked, 1B
CDY2A	chromodomain protein, Y-linked, 2A
CDY2B	chromodomain protein, Y-linked, 2B
CDYL	chromodomain protein, Y-like
CDYL2	chromodomain protein, Y-like 2
CECR2	cat eye syndrome chromosome region, candidate 2
CENPA	centromere protein A
CENPB	centromere protein B, 80kDa
CENPC	centromere protein C
CENPE	centromere protein E, 312kDa
CENPF	centromere protein F, 350/400kDa
CENPH	centromere protein H
CENPI	centromere protein I
CENPJ	centromere protein J
CENPK	centromere protein K
CENPL	centromere protein L
CENPM	centromere protein M
CENPN	centromere protein N
CENPO	centromere protein O
CENPP	centromere protein P
CENPQ	centromere protein Q
CENPT	centromere protein T
CENPV	centromere protein V
CENPW	centromere protein W
CHAF1A	chromatin assembly factor 1, subunit A (p150)
CHAF1B	chromatin assembly factor 1, subunit B (p60)
CHD1	chromodomain helicase DNA binding protein 1
CHD1L	chromodomain helicase DNA binding protein 1-like
CHD2	chromodomain helicase DNA binding protein 2
CHD3	chromodomain helicase DNA binding protein 3
CHD4	chromodomain helicase DNA binding protein 4
CHD5	chromodomain helicase DNA binding protein 5
CHD6	chromodomain helicase DNA binding protein 6
CHD7	chromodomain helicase DNA binding protein 7
CHD8	chromodomain helicase DNA binding protein 8
CHD9	chromodomain helicase DNA binding protein 9
CHRAC1	chromatin accessibility complex 1
CHUK	conserved helix-loop-helix ubiquitous kinase
CITED2	Cbp/p300-interacting transactivator, with Glu/Asp-rich carboxy-terminal domain, 2
CLOCK	clock circadian regulator
CMTR1	cap methyltransferase 1
CMTR2	cap methyltransferase 2
CRAMP1L	Crm, cramped-like (Drosophila)
CREBBP	CREB binding protein
CSNK2A1	casein kinase 2, alpha 1 polypeptide
CSRP2BP	CSRP2 binding protein
CST7	cystatin F (leukocystatin)
CTCF	CCCTC-binding factor (zinc finger protein)
CTNNB1	catenin (cadherin-associated protein), beta 1, 88kDa
CTSL	cathepsin L
CXXC1	CXXC finger protein 1
CXXC4	CXXC finger protein 4
CXXC5	CXXC finger protein 5
DAPK3	death-associated protein kinase 3
DAXX	death-domain associated protein
DDB1	damage-specific DNA binding protein 1, 127kDa
DDB2	damage-specific DNA binding protein 2, 48kDa
DDX1	DEAD (Asp-Glu-Ala-Asp) box helicase 1
DDX10	DEAD (Asp-Glu-Ala-Asp) box polypeptide 10
DDX11	DEAD/H (Asp-Glu-Ala-Asp/His) box helicase 11
DDX12P	DEAD/H (Asp-Glu-Ala-Asp/His) box polypeptide 12, pseudogene
DDX17	DEAD (Asp-Glu-Ala-Asp) box helicase 17
DDX18	DEAD (Asp-Glu-Ala-Asp) box polypeptide 18
DDX19A	DEAD (Asp-Glu-Ala-Asp) box polypeptide 19A
DDX19B	DEAD (Asp-Glu-Ala-Asp) box polypeptide 19B
DDX20	DEAD (Asp-Glu-Ala-Asp) box polypeptide 20
DDX21	DEAD (Asp-Glu-Ala-Asp) box helicase 21
DDX23	DEAD (Asp-Glu-Ala-Asp) box polypeptide 23
DDX24	DEAD (Asp-Glu-Ala-Asp) box helicase 24
DDX25	DEAD (Asp-Glu-Ala-Asp) box helicase 25
DDX27	DEAD (Asp-Glu-Ala-Asp) box polypeptide 27
DDX28	DEAD (Asp-Glu-Ala-Asp) box polypeptide 28
DDX31	DEAD (Asp-Glu-Ala-Asp) box polypeptide 31
DDX39A	DEAD (Asp-Glu-Ala-Asp) box polypeptide 39A
DDX39B	DEAD (Asp-Glu-Ala-Asp) box polypeptide 39B
DDX3X	DEAD (Asp-Glu-Ala-Asp) box helicase 3, X-linked
DDX3Y	DEAD (Asp-Glu-Ala-Asp) box helicase 3, Y-linked
DDX4	DEAD (Asp-Glu-Ala-Asp) box polypeptide 4
DDX41	DEAD (Asp-Glu-Ala-Asp) box polypeptide 41
DDX42	DEAD (Asp-Glu-Ala-Asp) box helicase 42
DDX43	DEAD (Asp-Glu-Ala-Asp) box polypeptide 43
DDX46	DEAD (Asp-Glu-Ala-Asp) box polypeptide 46
DDX47	DEAD (Asp-Glu-Ala-Asp) box polypeptide 47
DDX49	DEAD (Asp-Glu-Ala-Asp) box polypeptide 49
DDX5	DEAD (Asp-Glu-Ala-Asp) box helicase 5
DDX50	DEAD (Asp-Glu-Ala-Asp) box polypeptide 50
DDX51	DEAD (Asp-Glu-Ala-Asp) box polypeptide 51
DDX52	DEAD (Asp-Glu-Ala-Asp) box polypeptide 52
DDX53	DEAD (Asp-Glu-Ala-Asp) box polypeptide 53
DDX54	DEAD (Asp-Glu-Ala-Asp) box polypeptide 54
DDX55	DEAD (Asp-Glu-Ala-Asp) box polypeptide 55
DDX56	DEAD (Asp-Glu-Ala-Asp) box helicase 56
DDX58	DEAD (Asp-Glu-Ala-Asp) box polypeptide 58
DDX59	DEAD (Asp-Glu-Ala-Asp) box polypeptide 59
DDX6	DEAD (Asp-Glu-Ala-Asp) box helicase 6
DDX60	DEAD (Asp-Glu-Ala-Asp) box polypeptide 60
DDX60L	DEAD (Asp-Glu-Ala-Asp) box polypeptide 60-like
DHX15	DEAH (Asp-Glu-Ala-His) box helicase 15
DHX16	DEAH (Asp-Glu-Ala-His) box polypeptide 16
DHX29	DEAH (Asp-Glu-Ala-His) box polypeptide 29
DHX30	DEAH (Asp-Glu-Ala-His) box helicase 30
DHX32	DEAH (Asp-Glu-Ala-His) box polypeptide 32
DHX33	DEAH (Asp-Glu-Ala-His) box polypeptide 33
DHX34	DEAH (Asp-Glu-Ala-His) box polypeptide 34
DHX35	DEAH (Asp-Glu-Ala-His) box polypeptide 35
DHX36	DEAH (Asp-Glu-Ala-His) box polypeptide 36
DHX37	DEAH (Asp-Glu-Ala-His) box polypeptide 37
DHX38	DEAH (Asp-Glu-Ala-His) box polypeptide 38
DHX40	DEAH (Asp-Glu-Ala-His) box polypeptide 40
DHX57	DEAH (Asp-Glu-Ala-Asp/His) box polypeptide 57
DHX58	DEXH (Asp-Glu-X-His) box polypeptide 58
DHX8	DEAH (Asp-Glu-Ala-His) box polypeptide 8
DHX9	DEAH (Asp-Glu-Ala-His) box helicase 9
DICER1	dicer 1, ribonuclease type III
DIDO1	death inducer-obliterator 1
DIMT1	DIM1 dimethyladenosine transferase 1 homolog (S. cerevisiae)
DKC1	dyskeratosis congenita 1, dyskerin
DMAP1	DNA methyltransferase 1 associated protein 1
DMTF1	cyclin D binding myb-like transcription factor 1
DNA2	DNA replication helicase/nuclease 2
DNAJC1	DnaJ (Hsp40) homolog, subfamily C, member 1
DNAJC2	DnaJ (Hsp40) homolog, subfamily C, member 2
DNMT1	DNA (cytosine-5-)-methyltransferase 1
DNMT3A	DNA (cytosine-5-)-methyltransferase 3 alpha
DNMT3B	DNA (cytosine-5-)-methyltransferase 3 beta
DNMT3L	DNA (cytosine-5-)-methyltransferase 3-like
DOT1L	DOT1-like histone H3K79 methyltransferase
DPF1	D4, zinc and double PHD fingers family 1
DPF2	D4, zinc and double PHD fingers family 2
DPF3	D4, zinc and double PHD fingers, family 3
DPY30	dpy-30 homolog (C. elegans)
DQX1	DEAQ box RNA-dependent ATPase 1
DSN1	DSN1, MIS12 kinetochore complex component
DTX3L	deltex 3 like, E3 ubiquitin ligase
DZIP3	DAZ interacting zinc finger protein 3
EDF1	endothelial differentiation-related factor 1
EED	embryonic ectoderm development
EEF2KMT	eukaryotic elongation factor 2 lysine methyltransferase
EHMT1	euchromatic histone-lysine N-methyltransferase 1
EHMT2	euchromatic histone-lysine N-methyltransferase 2
EIF4A1	eukaryotic translation initiation factor 4A1
EIF4A2	eukaryotic translation initiation factor 4A2
EIF4A3	eukaryotic translation initiation factor 4A3
ELMSAN1	ELM2 and Myb/SANT-like domain containing 1
ELP3	elongator acetyltransferase complex subunit 3
EMG1	EMG1 N1-specific pseudouridine methyltransferase
ENY2	enhancer of yellow 2 homolog (Drosophila)
EP300	E1A binding protein p300
EP400	E1A binding protein p400
EPC1	enhancer of polycomb homolog 1 (Drosophila)
EPC2	enhancer of polycomb homolog 2 (Drosophila)
ERCC2	excision repair cross-complementation group 2
ERCC3	excision repair cross-complementation group 3
ERCC6	excision repair cross-complementation group 6
ERCC6L	excision repair cross-complementation group 6-like
ERCC6L2	excision repair cross-complementation group 6-like 2
ESCO1	establishment of sister chromatid cohesion N-acetyltransferase 1
ESCO2	establishment of sister chromatid cohesion N-acetyltransferase 2
EYA1	EYA transcriptional coactivator and phosphatase 1
EYA2	EYA transcriptional coactivator and phosphatase 2
EZH1	enhancer of zeste 1 polycomb repressive complex 2 subunit
EZH2	enhancer of zeste 2 polycomb repressive complex 2 subunit
FAM175A	family with sequence similarity 175, member A
FAM175B	family with sequence similarity 175, member B
FANCM	Fanconi anemia, complementation group M
FBL	fibrillarin
FBLL1	fibrillarin-like 1
FBXL19	F-box and leucine-rich repeat protein 19
FEN1	flap structure-specific endonuclease 1
FKBP1A	FK506 binding protein 1A, 12kDa
FKBP2	FK506 binding protein 2, 13kDa
FKBP5	FK506 binding protein 5
FMR1	fragile X mental retardation 1
FOXA1	forkhead box A1
FOXA2	forkhead box A2
FOXA3	forkhead box A3
FOXO1	forkhead box O1
FOXO3	forkhead box O3
FOXO4	forkhead box O4
FOXP1	forkhead box P1
FOXP2	forkhead box P2
FOXP3	forkhead box P3
FOXP4	forkhead box P4
FTO	fat mass and obesity associated
FTSJ1	FtsJ RNA methyltransferase homolog 1 (E. coli)
FTSJ2	FtsJ RNA methyltransferase homolog 2 (E. coli)
FTSJ3	FtsJ homolog 3 (E. coli)
FXR1	fragile X mental retardation, autosomal homolog 1
FXR2	fragile X mental retardation, autosomal homolog 2
G2E3	G2/M-phase specific E3 ubiquitin protein ligase
GATAD2A	GATA zinc finger domain containing 2A
GATAD2B	GATA zinc finger domain containing 2B
GDAP2	ganglioside induced differentiation associated protein 2
GFI1B	growth factor independent 1B transcription repressor
GLYR1	glyoxylate reductase 1 homolog (Arabidopsis)
GON4L	gon-4-like (C. elegans)
GSG2	germ cell associated 2 (haspin)
GTF3C4	general transcription factor IIIC, polypeptide 4, 90kDa
H1F0	H1 histone family, member 0
H1FNT	H1 histone family, member N, testis-specific
H1FOO	H1 histone family, member O, oocyte-specific
H1FX	H1 histone family, member X
H2AFB1	H2A histone family, member B1
H2AFB2	H2A histone family, member B2
H2AFB3	H2A histone family, member B3
H2AFJ	H2A histone family, member J
H2AFV	H2A histone family, member V
H2AFX	H2A histone family, member X
H2AFY	H2A histone family, member Y
H2AFY2	H2A histone family, member Y2
H2AFZ	H2A histone family, member Z
H2BFM	H2B histone family, member M
H2BFS	H2B histone family, member S (pseudogene)
H2BFWT	H2B histone family, member W, testis-specific
H3F3A	H3 histone, family 3A
H3F3B	H3 histone, family 3B (H3.3B)
H3F3C	H3 histone, family 3C
HAT1	histone acetyltransferase 1
HCFC1	host cell factor C1
HDAC1	histone deacetylase 1
HDAC10	histone deacetylase 10
HDAC11	histone deacetylase 11
HDAC2	histone deacetylase 2
HDAC3	histone deacetylase 3
HDAC4	histone deacetylase 4
HDAC5	histone deacetylase 5
HDAC6	histone deacetylase 6
HDAC7	histone deacetylase 7
HDAC8	histone deacetylase 8
HDAC9	histone deacetylase 9
HDGF	hepatoma-derived growth factor
HDGFL1	hepatoma derived growth factor-like 1
HDGFRP2	hepatoma-derived growth factor-related protein 2
HDGFRP3	hepatoma-derived growth factor, related protein 3
HELLS	helicase, lymphoid-specific
HELQ	helicase, POLQ-like
HELZ	helicase with zinc finger
HENMT1	HEN1 methyltransferase homolog 1 (Arabidopsis)
HFM1	HFM1, ATP-dependent DNA helicase homolog (S. cerevisiae)
HILS1	histone linker H1 domain, spermatid-specific 1, pseudogene
HIRA	histone cell cycle regulator
HIST1H1A	histone cluster 1, H1a
HIST1H1B	histone cluster 1, H1b
HIST1H1C	histone cluster 1, H1c
HIST1H1D	histone cluster 1, H1d
HIST1H1E	histone cluster 1, H1e
HIST1H1T	histone cluster 1, H1t
HIST1H2AA	histone cluster 1, H2aa
HIST1H2AB	histone cluster 1, H2ab
HIST1H2AC	histone cluster 1, H2ac
HIST1H2AD	histone cluster 1, H2ad
HIST1H2AE	histone cluster 1, H2ae
HIST1H2AG	histone cluster 1, H2ag
HIST1H2AH	histone cluster 1, H2ah
HIST1H2AI	histone cluster 1, H2ai
HIST1H2AJ	histone cluster 1, H2aj
HIST1H2AK	histone cluster 1, H2ak
HIST1H2AL	histone cluster 1, H2al
HIST1H2AM	histone cluster 1, H2am
HIST1H2BA	histone cluster 1, H2ba
HIST1H2BB	histone cluster 1, H2bb
HIST1H2BC	histone cluster 1, H2bc
HIST1H2BD	histone cluster 1, H2bd
HIST1H2BE	histone cluster 1, H2be
HIST1H2BF	histone cluster 1, H2bf
HIST1H2BG	histone cluster 1, H2bg
HIST1H2BH	histone cluster 1, H2bh
HIST1H2BI	histone cluster 1, H2bi
HIST1H2BJ	histone cluster 1, H2bj
HIST1H2BK	histone cluster 1, H2bk
HIST1H2BL	histone cluster 1, H2bl
HIST1H2BM	histone cluster 1, H2bm
HIST1H2BN	histone cluster 1, H2bn
HIST1H2BO	histone cluster 1, H2bo
HIST1H3A	histone cluster 1, H3a
HIST1H3B	histone cluster 1, H3b
HIST1H3C	histone cluster 1, H3c
HIST1H3D	histone cluster 1, H3d
HIST1H3E	histone cluster 1, H3e
HIST1H3F	histone cluster 1, H3f
HIST1H3G	histone cluster 1, H3g
HIST1H3H	histone cluster 1, H3h
HIST1H3I	histone cluster 1, H3i
HIST1H3J	histone cluster 1, H3j
HIST1H4A	histone cluster 1, H4a
HIST1H4B	histone cluster 1, H4b
HIST1H4C	histone cluster 1, H4c
HIST1H4D	histone cluster 1, H4d
HIST1H4E	histone cluster 1, H4e
HIST1H4F	histone cluster 1, H4f
HIST1H4G	histone cluster 1, H4g
HIST1H4H	histone cluster 1, H4h
HIST1H4I	histone cluster 1, H4i
HIST1H4J	histone cluster 1, H4j
HIST1H4K	histone cluster 1, H4k
HIST1H4L	histone cluster 1, H4l
HIST2H2AA3	histone cluster 2, H2aa3
HIST2H2AA4	histone cluster 2, H2aa4
HIST2H2AB	histone cluster 2, H2ab
HIST2H2AC	histone cluster 2, H2ac
HIST2H2BE	histone cluster 2, H2be
HIST2H3A	histone cluster 2, H3a
HIST2H3C	histone cluster 2, H3c
HIST2H3D	histone cluster 2, H3d
HIST2H4A	histone cluster 2, H4a
HIST2H4B	histone cluster 2, H4b
HIST3H2A	histone cluster 3, H2a
HIST3H2BB	histone cluster 3, H2bb
HIST3H3	histone cluster 3, H3
HIST4H4	histone cluster 4, H4
HJURP	Holliday junction recognition protein
HLCS	holocarboxylase synthetase (biotin-(proprionyl-CoA-carboxylase (ATP-hydrolysing)) ligase)
HLTF	helicase-like transcription factor
HMG20B	high mobility group 20B
HMGA1	high mobility group AT-hook 1
HMGA2	high mobility group AT-hook 2
HMGB1	high mobility group box 1
HMGB2	high mobility group box 2
HMGB3	high mobility group box 3
HMGN1	high mobility group nucleosome binding domain 1
HMGN2	high mobility group nucleosomal binding domain 2
HMGN3	high mobility group nucleosomal binding domain 3
HMGN4	high mobility group nucleosomal binding domain 4
HMGN5	high mobility group nucleosome binding domain 5
HP1BP3	heterochromatin protein 1, binding protein 3
HUWE1	HECT, UBA and WWE domain containing 1, E3 ubiquitin protein ligase
IFIH1	interferon induced with helicase C domain 1
IGHMBP2	immunoglobulin mu binding protein 2
ING1	inhibitor of growth family, member 1
ING2	inhibitor of growth family, member 2
ING3	inhibitor of growth family, member 3
ING4	inhibitor of growth family, member 4
ING5	inhibitor of growth family, member 5
INO80	INO80 complex subunit
INO80B	INO80 complex subunit B
INO80C	INO80 complex subunit C
INO80D	INO80 complex subunit D
INO80E	INO80 complex subunit E
INTS12	integrator complex subunit 12
JADE1	jade family PHD finger 1
JADE2	jade family PHD finger 2
JADE3	jade family PHD finger 3
JAK2	Janus kinase 2
JARID2	jumonji, AT rich interactive domain 2
JMJD1C	jumonji domain containing 1C
JMJD4	jumonji domain containing 4
JMJD6	jumonji domain containing 6
KAT2A	K(lysine) acetyltransferase 2A
KAT2B	K(lysine) acetyltransferase 2B
KAT5	K(lysine) acetyltransferase 5
KAT6A	K(lysine) acetyltransferase 6A,K(lysine) acetyltransferase 6A
KAT6B	K(lysine) acetyltransferase 6B,K(lysine) acetyltransferase 6B
KAT7	K(lysine) acetyltransferase 7,K(lysine) acetyltransferase 7
KAT8	K(lysine) acetyltransferase 8,K(lysine) acetyltransferase 8
KDM1A	lysine (K)-specific demethylase 1A
KDM1B	lysine (K)-specific demethylase 1B
KDM2A	lysine (K)-specific demethylase 2A
KDM2B	lysine (K)-specific demethylase 2B
KDM3A	lysine (K)-specific demethylase 3A
KDM3B	lysine (K)-specific demethylase 3B
KDM4A	lysine (K)-specific demethylase 4A
KDM4B	lysine (K)-specific demethylase 4B
KDM4C	lysine (K)-specific demethylase 4C
KDM4D	lysine (K)-specific demethylase 4D
KDM4E	lysine (K)-specific demethylase 4E
KDM5A	lysine (K)-specific demethylase 5A
KDM5B	lysine (K)-specific demethylase 5B
KDM5C	lysine (K)-specific demethylase 5C
KDM5D	lysine (K)-specific demethylase 5D
KDM6A	lysine (K)-specific demethylase 6A
KDM6B	lysine (K)-specific demethylase 6B
KDM7A	lysine (K)-specific demethylase 7A
KDM8	lysine (K)-specific demethylase 8
KEAP1	kelch-like ECH-associated protein 1
KIAA1045	KIAA1045
KIAA1456	KIAA1456
KIAA2026	KIAA2026
KMT2A	lysine (K)-specific methyltransferase 2A,lysine (K)-specific methyltransferase 2A
KMT2B	lysine (K)-specific methyltransferase 2B,lysine (K)-specific methyltransferase 2B
KMT2C	lysine (K)-specific methyltransferase 2C
KMT2D	lysine (K)-specific methyltransferase 2D,lysine (K)-specific methyltransferase 2D
KMT2E	lysine (K)-specific methyltransferase 2E
KNTC1	kinetochore associated 1
L3MBTL1	l(3)mbt-like 1 (Drosophila),l(3)mbt-like 1 (Drosophila)
L3MBTL2	l(3)mbt-like 2 (Drosophila)
L3MBTL3	l(3)mbt-like 3 (Drosophila)
L3MBTL4	l(3)mbt-like 4 (Drosophila)
LBR	lamin B receptor
LMNA	lamin A/C
LMNB1	lamin B1
LMNB2	lamin B2
LRWD1	leucine-rich repeats and WD repeat domain containing 1
MACROD1	MACRO domain containing 1
MACROD2	MACRO domain containing 2
MAP3K12	mitogen-activated protein kinase kinase kinase 12
MAPT	microtubule-associated protein tau
MAZ	MYC-associated zinc finger protein (purine-binding transcription factor)
MBD1	methyl-CpG binding domain protein 1
MBD2	methyl-CpG binding domain protein 2
MBD3	methyl-CpG binding domain protein 3
MBD4	methyl-CpG binding domain protein 4
MBD5	methyl-CpG binding domain protein 5
MBD6	methyl-CpG binding domain protein 6
MBTD1	mbt domain containing 1
MCM2	minichromosome maintenance complex component 2
MCM3	minichromosome maintenance complex component 3
MCM4	minichromosome maintenance complex component 4
MCM5	minichromosome maintenance complex component 5
MCM6	minichromosome maintenance complex component 6
MCM7	minichromosome maintenance complex component 7
MCRS1	microspherule protein 1
MDC1	mediator of DNA-damage checkpoint 1
MEAF6	MYST/Esa1-associated factor 6
MECOM	MDS1 and EVI1 complex locus
MECP2	methyl CpG binding protein 2
MEN1	multiple endocrine neoplasia I
MEPCE	methylphosphate capping enzyme
METTL1	methyltransferase like 1
METTL14	methyltransferase like 14
METTL20	methyltransferase like 20
METTL21A	methyltransferase like 21A
METTL21C	methyltransferase like 21C
METTL3	methyltransferase like 3
METTL4	methyltransferase like 4
METTL5	methyltransferase like 5
METTL8	methyltransferase like 8
MGEA5	meningioma expressed antigen 5 (hyaluronidase)
MGMT	O-6-methylguanine-DNA methyltransferase
MIER1	mesoderm induction early response 1, transcriptional regulator
MIER2	mesoderm induction early response 1, family member 2
MIER3	mesoderm induction early response 1, family member 3
MINA	MYC induced nuclear antigen
MIS12	MIS12 kinetochore complex component
MIS18A	MIS18 kinetochore protein A
MIS18BP1	MIS18 binding protein 1
MLLT1	myeloid/lymphoid or mixed-lineage leukemia (trithorax homolog, Drosophila); translocated to, 1
MLLT10	myeloid/lymphoid or mixed-lineage leukemia (trithorax homolog, Drosophila); translocated to, 10
MLLT3	myeloid/lymphoid or mixed-lineage leukemia (trithorax homolog, Drosophila); translocated to, 3
MLLT6	myeloid/lymphoid or mixed-lineage leukemia (trithorax homolog, Drosophila); translocated to, 6
MORC1	MORC family CW-type zinc finger 1
MORC2	MORC family CW-type zinc finger 2
MORC3	MORC family CW-type zinc finger 3
MORC4	MORC family CW-type zinc finger 4
MORF4L1	mortality factor 4 like 1
MORF4L2	mortality factor 4 like 2
MPHOSPH8	M-phase phosphoprotein 8
MRGBP	MRG/MORF4L binding protein
MRM1	mitochondrial rRNA methyltransferase 1 homolog (S. cerevisiae)
MSH6	mutS homolog 6
MSL2	male-specific lethal 2 homolog (Drosophila)
MSL3	male-specific lethal 3 homolog (Drosophila),male-specific lethal 3 homolog (Drosophila)
MST1	macrophage stimulating 1
MTA1	metastasis associated 1
MTA2	metastasis associated 1 family, member 2
MTA3	metastasis associated 1 family, member 3
MTF1	metal-regulatory transcription factor 1
MTF2	metal response element binding transcription factor 2
MUM1	melanoma associated antigen (mutated) 1
MUM1L1	melanoma associated antigen (mutated) 1-like 1
MYB	v-myb avian myeloblastosis viral oncogene homolog
MYBL1	v-myb avian myeloblastosis viral oncogene homolog-like 1
MYBL2	v-myb avian myeloblastosis viral oncogene homolog-like 2
MYC	v-myc avian myelocytomatosis viral oncogene homolog
MYPOP	Myb-related transcription factor, partner of profilin
MYSM1	Myb-like, SWIRM and MPN domains 1
N6AMT1	N-6 adenine-specific DNA methyltransferase 1 (putative)
N6AMT2	N-6 adenine-specific DNA methyltransferase 2 (putative)
NAA50	N(alpha)-acetyltransferase 50, NatE catalytic subunit
NAA60	N(alpha)-acetyltransferase 60, NatF catalytic subunit
NAP1L1	nucleosome assembly protein 1-like 1
NAP1L2	nucleosome assembly protein 1-like 2
NAP1L3	nucleosome assembly protein 1-like 3
NAP1L4	nucleosome assembly protein 1-like 4
NAT10	N-acetyltransferase 10 (GCN5-related)
NBN	nibrin
NCOA1	nuclear receptor coactivator 1
NCOA3	nuclear receptor coactivator 3
NCOA6	nuclear receptor coactivator 6
NCOR1	nuclear receptor corepressor 1
NCOR2	nuclear receptor corepressor 2
NDC80	NDC80 kinetochore complex component
NEK6	NIMA-related kinase 6
NEK9	NIMA-related kinase 9
NFE2	nuclear factor, erythroid 2
NFRKB	nuclear factor related to kappaB binding protein
NFYA	nuclear transcription factor Y, alpha
NFYB	nuclear transcription factor Y, beta
NFYC	nuclear transcription factor Y, gamma
NOP2	NOP2 nucleolar protein
NR0B2	nuclear receptor subfamily 0, group B, member 2
NSD1	nuclear receptor binding SET domain protein 1
NSL1	NSL1, MIS12 kinetochore complex component
NSUN2	NOP2/Sun RNA methyltransferase family, member 2
NSUN3	NOP2/Sun domain family, member 3
NSUN4	NOP2/Sun domain family, member 4
NSUN5	NOP2/Sun domain family, member 5
NSUN5P1	NOP2/Sun domain family, member 5 pseudogene 1
NSUN5P2	NOP2/Sun domain family, member 5 pseudogene 2
NSUN6	NOP2/Sun domain family, member 6
NSUN7	NOP2/Sun domain family, member 7
NUF2	NUF2, NDC80 kinetochore complex component
OARD1	O-acyl-ADP-ribose deacylase 1
OGT	O-linked N-acetylglucosamine (GlcNAc) transferase
OIP5	Opa interacting protein 5
ORC1	origin recognition complex, subunit 1
PADI1	peptidyl arginine deiminase, type I
PADI2	peptidyl arginine deiminase, type II
PADI3	peptidyl arginine deiminase, type III
PADI4	peptidyl arginine deiminase, type IV
PADI6	peptidyl arginine deiminase, type VI
PAF1	Paf1, RNA polymerase II associated factor, homolog (S. cerevisiae)
PAGR1	PAXIP1 associated glutamate-rich protein 1
PAK2	p21 protein (Cdc42/Rac)-activated kinase 2
PALB2	partner and localizer of BRCA2
PARP1	poly (ADP-ribose) polymerase 1
PARP10	poly (ADP-ribose) polymerase family, member 10
PARP11	poly (ADP-ribose) polymerase family, member 11
PARP12	poly (ADP-ribose) polymerase family, member 12
PARP14	poly (ADP-ribose) polymerase family, member 14
PARP15	poly (ADP-ribose) polymerase family, member 15
PARP16	poly (ADP-ribose) polymerase family, member 16
PARP2	poly (ADP-ribose) polymerase 2
PARP3	poly (ADP-ribose) polymerase family, member 3
PARP4	poly (ADP-ribose) polymerase family, member 4
PARP6	poly (ADP-ribose) polymerase family, member 6
PARP8	poly (ADP-ribose) polymerase family, member 8
PARP9	poly (ADP-ribose) polymerase family, member 9
PAX5	paired box 5
PAXIP1	PAX interacting (with transcription-activation domain) protein 1
PBRM1	polybromo 1
PCGF1	polycomb group ring finger 1
PCGF2	polycomb group ring finger 2
PCGF3	polycomb group ring finger 3
PCGF5	polycomb group ring finger 5
PCGF6	polycomb group ring finger 6
PCMT1	protein-L-isoaspartate (D-aspartate) O-methyltransferase
PCNA	proliferating cell nuclear antigen
PHC1	polyhomeotic homolog 1 (Drosophila)
PHC2	polyhomeotic homolog 2 (Drosophila)
PHC3	polyhomeotic homolog 3 (Drosophila)
PHF1	PHD finger protein 1
PHF10	PHD finger protein 10
PHF11	PHD finger protein 11
PHF12	PHD finger protein 12
PHF13	PHD finger protein 13
PHF14	PHD finger protein 14
PHF19	PHD finger protein 19
PHF2	PHD finger protein 2
PHF20	PHD finger protein 20
PHF20L1	PHD finger protein 20-like 1
PHF21A	PHD finger protein 21A
PHF21B	PHD finger protein 21B
PHF23	PHD finger protein 23
PHF3	PHD finger protein 3
PHF5A	PHD finger protein 5A
PHF6	PHD finger protein 6
PHF7	PHD finger protein 7
PHF8	PHD finger protein 8
PHIP	pleckstrin homology domain interacting protein
PHRF1	PHD and ring finger domains 1
PKN1	protein kinase N1
PML	promyelocytic leukemia
POLE3	polymerase (DNA directed), epsilon 3, accessory subunit
POLQ	polymerase (DNA directed), theta
POLR2B	polymerase (RNA) II (DNA directed) polypeptide B, 140kDa
PPARGC1A	peroxisome proliferator-activated receptor gamma, coactivator 1 alpha
PPP4C	protein phosphatase 4, catalytic subunit
PPP5C	protein phosphatase 5, catalytic subunit
PRDM1	PR domain containing 1, with ZNF domain
PRDM10	PR domain containing 10
PRDM11	PR domain containing 11
PRDM12	PR domain containing 12
PRDM13	PR domain containing 13
PRDM14	PR domain containing 14
PRDM15	PR domain containing 15
PRDM16	PR domain containing 16
PRDM2	PR domain containing 2, with ZNF domain
PRDM4	PR domain containing 4
PRDM5	PR domain containing 5
PRDM6	PR domain containing 6
PRDM7	PR domain containing 7
PRDM8	PR domain containing 8
PRDM9	PR domain containing 9
PRKAA1	protein kinase, AMP-activated, alpha 1 catalytic subunit
PRKAA2	protein kinase, AMP-activated, alpha 2 catalytic subunit
PRKCB	protein kinase C, beta
PRKCD	protein kinase C, delta
PRKDC	protein kinase, DNA-activated, catalytic polypeptide
PRMT1	protein arginine methyltransferase 1
PRMT2	protein arginine methyltransferase 2
PRMT3	protein arginine methyltransferase 3
PRMT5	protein arginine methyltransferase 5
PRMT6	protein arginine methyltransferase 6
PRMT7	protein arginine methyltransferase 7
PRMT8	protein arginine methyltransferase 8
PRMT9	protein arginine methyltransferase 9
PSIP1	PC4 and SFRS1 interacting protein 1
PUS1	pseudouridylate synthase 1
PUS10	pseudouridylate synthase 10
PUS3	pseudouridylate synthase 3
PUS7	pseudouridylate synthase 7 (putative)
PUS7L	pseudouridylate synthase 7 homolog (S. cerevisiae)-like
PUSL1	pseudouridylate synthase-like 1
PWWP2B	PWWP domain containing 2B
PYGO1	pygopus family PHD finger 1
PYGO2	pygopus family PHD finger 2
RAD18	RAD18 E3 ubiquitin protein ligase
RAD51	RAD51 recombinase
RAD54B	RAD54 homolog B (S. cerevisiae)
RAD54L	RAD54-like (S. cerevisiae)
RAD54L2	RAD54-like 2 (S. cerevisiae)
RAG1	recombination activating gene 1
RAG2	recombination activating gene 2
RAI1	retinoic acid induced 1
RBBP4	retinoblastoma binding protein 4
RBBP5	retinoblastoma binding protein 5
RBBP7	retinoblastoma binding protein 7
RCOR1	REST corepressor 1
RCOR2	REST corepressor 2
RCOR3	REST corepressor 3
RECQL	RecQ helicase-like
RECQL4	RecQ protein-like 4
RECQL5	RecQ protein-like 5
RERE	arginine-glutamic acid dipeptide (RE) repeats
REST	RE1-silencing transcription factor
RING1	ring finger protein 1
RNF168	ring finger protein 168, E3 ubiquitin protein ligase
RNF17	ring finger protein 17
RNF2	ring finger protein 2
RNF20	ring finger protein 20, E3 ubiquitin protein ligase
RNF40	ring finger protein 40, E3 ubiquitin protein ligase
RNF6	ring finger protein (C3H2C3 type) 6
RNF8	ring finger protein 8, E3 ubiquitin protein ligase
RNMT	RNA (guanine-7-) methyltransferase
RNMTL1	RNA methyltransferase like 1
RPA1	replication protein A1, 70kDa
RPA3	replication protein A3, 14kDa
RPS6KA4	ribosomal protein S6 kinase, 90kDa, polypeptide 4
RPS6KA5	ribosomal protein S6 kinase, 90kDa, polypeptide 5
RPUSD1	RNA pseudouridylate synthase domain containing 1
RPUSD2	RNA pseudouridylate synthase domain containing 2
RPUSD3	RNA pseudouridylate synthase domain containing 3
RPUSD4	RNA pseudouridylate synthase domain containing 4
RSAD1	radical S-adenosyl methionine domain containing 1
RSF1	remodeling and spacing factor 1
RTEL1	regulator of telomere elongation helicase 1
RUVBL1	RuvB-like AAA ATPase 1
RUVBL2	RuvB-like AAA ATPase 2
SAP18	Sin3A-associated protein, 18kDa
SAP30	Sin3A-associated protein, 30kDa
SATB1	SATB homeobox 1
SATB2	SATB homeobox 2
SBNO1	strawberry notch homolog 1 (Drosophila)
SCMH1	sex comb on midleg homolog 1 (Drosophila)
SCML2	sex comb on midleg-like 2 (Drosophila)
SERPINE1	serpin peptidase inhibitor, clade E (nexin, plasminogen activator inhibitor type 1), member 1
SET	SET nuclear proto-oncogene
SETD1A	SET domain containing 1A
SETD1B	SET domain containing 1B
SETD2	SET domain containing 2
SETD3	SET domain containing 3
SETD4	SET domain containing 4
SETD5	SET domain containing 5
SETD6	SET domain containing 6
SETD7	SET domain containing (lysine methyltransferase) 7
SETD8	SET domain containing (lysine methyltransferase) 8
SETDB1	SET domain, bifurcated 1
SETDB2	SET domain, bifurcated 2
SETMAR	SET domain and mariner transposase fusion gene
SFMBT1	Scm-like with four mbt domains 1
SFMBT2	Scm-like with four mbt domains 2
SHPRH	SNF2 histone linker PHD RING helicase, E3 ubiquitin protein ligase
SIN3A	SIN3 transcription regulator family member A
SIN3B	SIN3 transcription regulator family member B
SIRT1	sirtuin 1
SIRT2	sirtuin 2
SIRT3	sirtuin 3
SIRT4	sirtuin 4
SIRT5	sirtuin 5
SIRT6	sirtuin 6
SIRT7	sirtuin 7
SKA1	spindle and kinetochore associated complex subunit 1
SKA2	spindle and kinetochore associated complex subunit 2
SKA3	spindle and kinetochore associated complex subunit 3
SKIV2L	superkiller viralicidic activity 2-like (S. cerevisiae)
SKIV2L2	superkiller viralicidic activity 2-like 2 (S. cerevisiae)
SLK	STE20-like kinase
SMARCA1	SWI/SNF related, matrix associated, actin dependent regulator of chromatin, subfamily a, member 1
SMARCA2	SWI/SNF related, matrix associated, actin dependent regulator of chromatin, subfamily a, member 2
SMARCA4	SWI/SNF related, matrix associated, actin dependent regulator of chromatin, subfamily a, member 4
SMARCA5	SWI/SNF related, matrix associated, actin dependent regulator of chromatin, subfamily a, member 5
SMARCAD1	SWI/SNF-related, matrix-associated actin-dependent regulator of chromatin, subfamily a, containing DEAD/H box 1
SMARCAL1	SWI/SNF related, matrix associated, actin dependent regulator of chromatin, subfamily a-like 1
SMARCB1	SWI/SNF related, matrix associated, actin dependent regulator of chromatin, subfamily b, member 1
SMARCC1	SWI/SNF related, matrix associated, actin dependent regulator of chromatin, subfamily c, member 1
SMARCC2	SWI/SNF related, matrix associated, actin dependent regulator of chromatin, subfamily c, member 2
SMARCD1	SWI/SNF related, matrix associated, actin dependent regulator of chromatin, subfamily d, member 1
SMARCD2	SWI/SNF related, matrix associated, actin dependent regulator of chromatin, subfamily d, member 2
SMARCD3	SWI/SNF related, matrix associated, actin dependent regulator of chromatin, subfamily d, member 3
SMARCE1	SWI/SNF related, matrix associated, actin dependent regulator of chromatin, subfamily e, member 1
SMC1A	structural maintenance of chromosomes 1A
SMC1B	structural maintenance of chromosomes 1B
SMN1	survival of motor neuron 1, telomeric
SMN2	survival of motor neuron 2, centromeric
SMNDC1	survival motor neuron domain containing 1
SMYD1	SET and MYND domain containing 1
SMYD2	SET and MYND domain containing 2
SMYD3	SET and MYND domain containing 3
SMYD4	SET and MYND domain containing 4
SMYD5	SMYD family member 5
SNAPC4	small nuclear RNA activating complex, polypeptide 4, 190kDa
SND1	staphylococcal nuclease and tudor domain containing 1
SNRNP200	small nuclear ribonucleoprotein 200kDa (U5)
SP100	SP100 nuclear antigen
SP110	SP110 nuclear body protein
SP140	SP140 nuclear body protein
SP140L	SP140 nuclear body protein-like
SPC24	SPC24, NDC80 kinetochore complex component
SPC25	SPC25, NDC80 kinetochore complex component
SPIN1	spindlin 1
SPIN2A	spindlin family, member 2A
SPIN2B	spindlin family, member 2B
SPIN3	spindlin family, member 3
SPIN4	spindlin family, member 4
SRC	SRC proto-oncogene, non-receptor tyrosine kinase
SRCAP	Snf2-related CREBBP activator protein
SSRP1	structure specific recognition protein 1
STK31	serine/threonine kinase 31
STK4	serine/threonine kinase 4
SUDS3	suppressor of defective silencing 3 homolog (S. cerevisiae)
SUPT16H	suppressor of Ty 16 homolog (S. cerevisiae)
SUPT3H	suppressor of Ty 3 homolog (S. cerevisiae)
SUPT7L	suppressor of Ty 7 (S. cerevisiae)-like
SUPV3L1	suppressor of var1, 3-like 1 (S. cerevisiae)
SUV39H1	suppressor of variegation 3-9 homolog 1 (Drosophila)
SUV39H2	suppressor of variegation 3-9 homolog 2 (Drosophila)
SUV420H1	suppressor of variegation 4-20 homolog 1 (Drosophila)
SUV420H2	suppressor of variegation 4-20 homolog 2 (Drosophila)
SUZ12	SUZ12 polycomb repressive complex 2 subunit
TADA1	transcriptional adaptor 1
TADA2A	transcriptional adaptor 2A
TADA2B	transcriptional adaptor 2B
TADA3	transcriptional adaptor 3
TAF1	TAF1 RNA polymerase II, TATA box binding protein (TBP)-associated factor, 250kDa
TAF10	TAF10 RNA polymerase II, TATA box binding protein (TBP)-associated factor, 30kDa
TAF12	TAF12 RNA polymerase II, TATA box binding protein (TBP)-associated factor, 20kDa
TAF1L	TAF1 RNA polymerase II, TATA box binding protein (TBP)-associated factor, 210kDa-like
TAF3	TAF3 RNA polymerase II, TATA box binding protein (TBP)-associated factor, 140kDa
TAF5L	TAF5-like RNA polymerase II, p300/CBP-associated factor (PCAF)-associated factor, 65kDa
TAF6L	TAF6-like RNA polymerase II, p300/CBP-associated factor (PCAF)-associated factor, 65kDa
TAF9	TAF9 RNA polymerase II, TATA box binding protein (TBP)-associated factor, 32kDa
TARBP1	TAR (HIV-1) RNA binding protein 1
TBL1X	transducin (beta)-like 1X-linked
TBL1XR1	transducin (beta)-like 1 X-linked receptor 1
TBL1Y	transducin (beta)-like 1, Y-linked
TCF19	transcription factor 19
TCF20	transcription factor 20 (AR1)
TDRD1	tudor domain containing 1
TDRD10	tudor domain containing 10
TDRD12	tudor domain containing 12
TDRD15	tudor domain containing 15
TDRD3	tudor domain containing 3
TDRD5	tudor domain containing 5
TDRD6	tudor domain containing 6
TDRD7	tudor domain containing 7
TDRD9	tudor domain containing 9
TDRKH	tudor and KH domain containing
TERF1	telomeric repeat binding factor (NIMA-interacting) 1
TERF2	telomeric repeat binding factor 2
TET1	tet methylcytosine dioxygenase 1
TET2	tet methylcytosine dioxygenase 2
TET3	tet methylcytosine dioxygenase 3
TFB1M	transcription factor B1, mitochondrial
TFB2M	transcription factor B2, mitochondrial
TFPT	TCF3 (E2A) fusion partner (in childhood Leukemia)
TGS1	trimethylguanosine synthase 1
THUMPD2	THUMP domain containing 2
THUMPD3	THUMP domain containing 3
TIPARP	TCDD-inducible poly(ADP-ribose) polymerase
TLE1	transducin-like enhancer of split 1 (E(sp1) homolog, Drosophila)
TLK1	tousled-like kinase 1
TLK2	tousled-like kinase 2
TNKS	tankyrase, TRF1-interacting ankyrin-related ADP-ribose polymerase
TNKS2	tankyrase, TRF1-interacting ankyrin-related ADP-ribose polymerase 2
TNRC18	trinucleotide repeat containing 18
TOX4	TOX high mobility group box family member 4
TP53BP1	tumor protein p53 binding protein 1
TRDMT1	tRNA aspartic acid methyltransferase 1
TRERF1	transcriptional regulating factor 1
TRIM24	tripartite motif containing 24
TRIM28	tripartite motif containing 28
TRIM33	tripartite motif containing 33
TRIM66	tripartite motif containing 66
TRMT1	tRNA methyltransferase 1 homolog (S. cerevisiae)
TRMT10A	tRNA methyltransferase 10 homolog A (S. cerevisiae)
TRMT10B	tRNA methyltransferase 10 homolog B (S. cerevisiae)
TRMT10C	tRNA methyltransferase 10 homolog C (S. cerevisiae)
TRMT11	tRNA methyltransferase 11 homolog (S. cerevisiae)
TRMT112	tRNA methyltransferase 11-2 homolog (S. cerevisiae)
TRMT12	tRNA methyltransferase 12 homolog (S. cerevisiae)
TRMT1L	tRNA methyltransferase 1 homolog (S. cerevisiae)-like
TRMT2A	tRNA methyltransferase 2 homolog A (S. cerevisiae)
TRMT2B	tRNA methyltransferase 2 homolog B (S. cerevisiae)
TRMT44	tRNA methyltransferase 44 homolog (S. cerevisiae)
TRMT5	tRNA methyltransferase 5
TRMT61A	tRNA methyltransferase 61A
TRMT61B	tRNA methyltransferase 61B
TRRAP	transformation/transcription domain-associated protein
TRUB1	TruB pseudouridine (psi) synthase family member 1
TRUB2	TruB pseudouridine (psi) synthase family member 2
TTF1	transcription termination factor, RNA polymerase I
TTF2	transcription termination factor, RNA polymerase II
TYW3	tRNA-yW synthesizing protein 3 homolog (S. cerevisiae)
UBE2A	ubiquitin-conjugating enzyme E2A
UBE2B	ubiquitin-conjugating enzyme E2B
UBE2E1	ubiquitin-conjugating enzyme E2E 1
UBE2I	ubiquitin-conjugating enzyme E2I
UBR1	ubiquitin protein ligase E3 component n-recognin 1
UBR2	ubiquitin protein ligase E3 component n-recognin 2
UBR3	ubiquitin protein ligase E3 component n-recognin 3 (putative)
UBR4	ubiquitin protein ligase E3 component n-recognin 4
UBR5	ubiquitin protein ligase E3 component n-recognin 5
UBR7	ubiquitin protein ligase E3 component n-recognin 7 (putative)
UCHL5	ubiquitin carboxyl-terminal hydrolase L5
UHRF1	ubiquitin-like with PHD and ring finger domains 1
UHRF1BP1	UHRF1 binding protein 1
UHRF2	ubiquitin-like with PHD and ring finger domains 2, E3 ubiquitin protein ligase
UIMC1	ubiquitin interaction motif containing 1
UNG	uracil-DNA glycosylase
USP12	ubiquitin specific peptidase 12
USP16	ubiquitin specific peptidase 16
USP21	ubiquitin specific peptidase 21
USP22	ubiquitin specific peptidase 22
USP27X	ubiquitin specific peptidase 27, X-linked
USP3	ubiquitin specific peptidase 3
USP46	ubiquitin specific peptidase 46
USP51	ubiquitin specific peptidase 51
USP7	ubiquitin specific peptidase 7 (herpes virus-associated)
UTY	ubiquitously transcribed tetratricopeptide repeat containing, Y-linked
VCPKMT	valosin containing protein lysine (K) methyltransferase
VPRBP	Vpr (HIV-1) binding protein
VPS72	vacuolar protein sorting 72 homolog (S. cerevisiae)
VRK1	vaccinia related kinase 1
WDR11	WD repeat domain 11
WDR5	WD repeat domain 5
WDR77	WD repeat domain 77
WDR82	WD repeat domain 82
WHSC1	Wolf-Hirschhorn syndrome candidate 1,Wolf-Hirschhorn syndrome candidate 1
WHSC1L1	Wolf-Hirschhorn syndrome candidate 1-like 1
WNT5A	wingless-type MMTV integration site family, member 5A
WRN	Werner syndrome, RecQ helicase-like
YEATS2	YEATS domain containing 2
YEATS4	YEATS domain containing 4
YTHDC1	YTH domain containing 1
YTHDC2	YTH domain containing 2
YTHDF1	YTH N(6)-methyladenosine RNA binding protein 1
YTHDF2	YTH N(6)-methyladenosine RNA binding protein 2
YTHDF3	YTH N(6)-methyladenosine RNA binding protein 3
YY1	YY1 transcription factor
ZAK	sterile alpha motif and leucine zipper containing kinase AZK
ZBTB33	zinc finger and BTB domain containing 33
ZBTB38	zinc finger and BTB domain containing 38
ZBTB4	zinc finger and BTB domain containing 4
ZC3HAV1	zinc finger CCCH-type, antiviral 1
ZCCHC4	zinc finger, CCHC domain containing 4
ZCWPW1	zinc finger, CW type with PWWP domain 1
ZCWPW2	zinc finger, CW type with PWWP domain 2
ZFPM1	zinc finger protein, FOG family member 1
ZGPAT	zinc finger, CCCH-type with G patch domain
ZKSCAN2	zinc finger with KRAB and SCAN domains 2
ZMYM1	zinc finger, MYM-type 1
ZMYM2	zinc finger, MYM-type 2
ZMYM3	zinc finger, MYM-type 3
ZMYM4	zinc finger, MYM-type 4
ZMYM5	zinc finger, MYM-type 5
ZMYM6	zinc finger, MYM-type 6
ZMYND11	zinc finger, MYND-type containing 11
ZMYND8	zinc finger, MYND-type containing 8
ZNF541	zinc finger protein 541
ZNFX1	zinc finger, NFX1-type containing 1
ZRANB3	zinc finger, RAN-binding domain containing 3
ZSCAN20	zinc finger and SCAN domain containing 20
ZW10	zw10 kinetochore protein
ZWILCH	zwilch kinetochore protein
ZZZ3	zinc finger, ZZ-type containing 3
